# Supplementary material for: The phosphatidylserine targeting antibody bavituximab plus pembrolizumab in unresectable hepatocellular carcinoma: a phase 2 trial
Source: Nat Commun. 2024 Mar 11;15:2178. doi: 10.1038/s41467-024-46542-y (PMC10928173; doi:10.1038/s41467-024-46542-y)
Supplement: Supplementary file 4 — Supplementary Data 1 [file 41467_2024_46542_MOESM4_ESM.xlsx]

## Sheet: Sheet1
Supplementary Data 1. The abundance of proteins in tumor and adjacent liver in tumor, immune cell, and stroma compartments were quantified using the NanoString GeoMx assay and normalized to house keeping genes. Each column denotes a region of interest of an individual patient of a particular tissue segment (cancer cell, bile duct, immune cell, or stroma).
Patient ID	PB01004	PB01004	PB01004	PB01004	PB01004	PB01004	PB02005	PB02005	PB02005	PB02005	PB02005	PB02001	PB02001	PB02001	PB02001	PB02001	PB02001	PB02001	PB01004	PB01004	PB02004	PB02004	PB02004	PB02004	PB02004	PB02004	PB02004	PB02004	PB02004	PB02004	PB02004	PB02004	PB02004	PB02004	PB02004	PB02004	PB02004	PB02004	PB02004	PB02015	PB02015	PB02015	PB02015	PB02003	PB02003	PB02003	PB02003	PB02003	PB02003
Region of interest	roi008	roi009	roi009	roi009	roi009	roi006	roi005	roi005	roi005	roi005	roi004	roi003	roi003	roi002	roi002	roi001	roi001	roi001	roi007	roi008	roi003	roi009	roi009	roi009	roi009	roi008	roi008	roi008	roi007	roi007	roi006	roi006	roi005	roi004	roi010	roi002	roi002	roi001	roi010	roi002	roi002	roi001	roi001	roi004	roi004	roi003	roi003	roi003	roi002
Segment type	cancer cell enriched	immune cell enriched	bile duct	fibrous tissue enriched	non-tumor liver	cancer cell enriched	immune cell enriched	bile duct	fibrous tissue enriched	non-tumor liver	cancer cell enriched	non-tumor liver	immune cell enriched	cancer cell enriched	immune cell enriched	fibrous tissue enriched	cancer cell enriched	immune cell enriched	cancer cell enriched	immune cell enriched	cancer cell enriched	non-tumor liver	fibrous tissue enriched	bile duct	immune cell enriched	fibrous tissue enriched	cancer cell enriched	immune cell enriched	fibrous tissue enriched	immune cell enriched	cancer cell enriched	immune cell enriched	cancer cell enriched	cancer cell enriched	immune cell enriched	cancer cell enriched	immune cell enriched	cancer cell enriched	non-tumor liver	bile duct	fibrous tissue enriched	cancer cell enriched	immune cell enriched	fibrous tissue enriched	immune cell enriched	cancer cell enriched	fibrous tissue enriched	immune cell enriched	cancer cell enriched
Objective response	partial response (PR)	partial response (PR)	partial response (PR)	partial response (PR)	partial response (PR)	partial response (PR)	stable disease (SD)	stable disease (SD)	stable disease (SD)	stable disease (SD)	stable disease (SD)	stable disease (SD)	stable disease (SD)	stable disease (SD)	stable disease (SD)	stable disease (SD)	stable disease (SD)	stable disease (SD)	partial response (PR)	partial response (PR)	partial response (PR)	partial response (PR)	partial response (PR)	partial response (PR)	partial response (PR)	partial response (PR)	partial response (PR)	partial response (PR)	partial response (PR)	partial response (PR)	partial response (PR)	partial response (PR)	partial response (PR)	partial response (PR)	partial response (PR)	partial response (PR)	partial response (PR)	partial response (PR)	partial response (PR)	progressive disease (PD)	progressive disease (PD)	progressive disease (PD)	progressive disease (PD)	progressive disease (PD)	progressive disease (PD)	progressive disease (PD)	progressive disease (PD)	progressive disease (PD)	progressive disease (PD)
Molecule
4-1BB	37.2115	67.0118	35.6637	38.0524	69.3197	29.4491	105.787	62.7406	34.1517	58.8725	34.9935	83.3365	73.0949	34.4464	63.2745	84.0561	82.1796	105.614	24.3053	80.1624	31.5919	64.6926	98.3857	113.897	49.4427	50.9027	40.9343	53.5016	33.4499	24.5944	20.0398	39.7988	24.1296	22.2501	316.706	30.4222	48.1699	30.1561	298.654	73.2389	12.5149	19.1181	44.4457	168.909	111.96	77.6894	108.742	144.806	59.4024
ARG1	8802.59	8031.27	1006.52	3040.35	37392.4	7065.76	21803.5	4978.5	9365.6	4855.68	824.658	11942	10513.4	3740.51	1361.12	955.198	6142.6	378.025	11186.2	2447.69	2374.38	14874.1	2327.63	987.472	1173.91	134.315	104.013	108.723	859.96	361.668	998.735	390.065	2338.48	1457.85	52297.3	3051.98	1006.59	4490.09	79274.2	53.5749	151.053	595.919	195.074	216.263	127.629	183.253	154.378	203.912	168.561
B7-H3	228.546	506.673	207.45	961.393	709.012	477.852	630.667	412.254	268.012	346.598	1680.99	999.299	1035.51	592.652	541.508	700.746	739.019	384.021	421.527	380.645	619.607	326.018	597.284	395.114	175.521	455.922	323.508	294.357	821.903	347.759	1524.41	546.647	519.395	375.5	974.626	365.298	466.261	464.563	581.287	105.883	45.2324	14.5874	72.2877	3214.62	2703.9	2226.23	4196.51	3621.25	1687.2
Bcl-2	114.885	722.84	697.188	706.556	95.8634	99.8465	227.356	541.299	318.328	694.6	444.542	173.688	382.741	132.074	357.716	378.07	95.7881	541.083	78.8598	333.569	41.3109	224.64	357.669	344.627	421.65	84.9769	65.6992	202.575	83.3098	279.577	44.894	171.099	34.6745	32.6948	142.673	49.1214	223.159	42.3449	38.3517	159.184	140.539	48.4786	233.456	320.958	337.283	135.408	180.913	206.637	96.7825
Beta-2-microglobulin	240.617	233.074	162.272	233.602	195.648	251.42	255.7	292.169	145.784	249.406	489.23	358.21	455.58	264.73	380.596	360.316	214.498	299.326	257.651	244.579	814.24	392.255	395.08	351.116	363.447	308.604	193.55	300.062	416.973	605.347	576.23	452.195	540.748	362.924	1316.67	672.965	791.148	437.251	900.876	203.699	394.485	194.968	319.342	713.324	790.385	780.047	850.704	1114.94	539.852
CD11c	170.015	749.159	137.734	682.308	196.256	205.557	169.491	473.766	182.406	543.123	211.899	214.524	415.961	404.492	2016.04	1710.77	252.154	1571.54	121.041	1186.9	247.404	308.01	386.934	456.574	558.071	340.825	203.805	710.596	1032.1	2776.88	378.202	3002.11	220.397	250.97	408.416	294.067	1893.22	178.705	82.7542	372.618	459.854	291.802	565.316	1604.76	5320.79	1166.18	5033.94	15562.2	685.196
CD127	1047.52	564.821	506.234	507.824	894.667	806.18	450.346	259.125	442.112	271.026	474.962	443.366	452.821	356.192	270.485	305.954	342.838	182.012	638.265	537.38	421.076	181.978	281.318	322.956	131.949	182.688	215.687	183.904	244.85	101.136	315.511	135.053	214.6	212.288	238.564	362.406	173.006	319.09	427.712	108.661	111.406	58.8303	153.864	806.187	672.305	1849.66	764.518	494.631	2281.87
CD14	284.444	2224.9	321.397	1891.52	1221.22	236.806	519.153	504.036	245	443.78	885.178	1228.1	1685.07	329.147	424.693	443.153	225.002	370.147	279.525	603.765	635.357	308.19	590.323	264.674	172.485	229.022	159.236	333.84	385.378	305.972	241.636	599.433	299.564	232.999	2722.27	538.958	942.87	1411.92	805.398	129.079	352.906	62.7089	156.665	2544.42	3281.36	1310.07	4135.61	7589.75	1257.13
CD163	44.7337	699.583	51.4477	60.9927	149.121	46.2736	102.668	123.553	87.9208	155.827	109.971	201.187	1008.34	103.125	542.63	131.14	41.4833	140.382	17.6914	167.167	369.77	147.818	215.091	135.509	155.758	128.248	37.7203	236.895	238.696	311.3	115.61	853.52	135.7	122.554	1052.47	268.489	1047.23	109.375	128.772	93.573	101.267	38.9008	104.107	1820.28	2719	715.846	2411.98	5595.13	292.627
CD20	39.4533	122.81	44.5787	101.924	53.7476	53.7226	74.1795	101.091	84.6224	118.573	76.143	85.3434	79.8296	54.9728	79.6495	90.7698	39.9496	74.4402	46.2754	49.6622	44.6905	59.8235	82.0135	147.27	122.221	45.3917	54.3202	64.3268	60.7084	201.332	45.4765	54.8711	40.9687	41.1986	48.7749	47.0568	167.146	50.459	52.5811	89.8053	138.111	65.1182	122.623	184.751	132.634	105.57	158.769	155.95	64.6633
CD25	142.974	204.066	42.989	129.96	439.778	116.512	207.537	102.576	138.944	107.65	120.047	181.453	203.012	103.77	63.521	129.267	115.644	196.784	103.525	82.8237	120.666	194.501	112.41	82.8112	95.3832	59.3435	64.7646	70.3382	99.9649	105.115	91.0989	86.5211	83.0567	89.5543	527.388	127.648	122.086	133.178	803.99	30.6594	72.0494	20.0118	69.7849	355.842	256.801	407.32	300.08	328.53	273.536
CD27	45.3932	159.416	95.2534	228.023	103.066	43.8209	77.8746	90.8982	101.102	101.914	73.5505	61.5431	47.0493	51.5393	90.9976	214.962	63.579	365.361	40.5859	132.764	42.9656	64.2511	211.291	71.3424	140.396	62.3027	55.0411	99.992	68.5215	197.253	46.2551	117.446	37.6899	32.5443	85.3236	57.4326	185.78	32.7343	74.1829	101.877	46.4225	8.86454	20.6082	105.181	96.104	87.4217	82.9601	130.957	56.846
CD3	100.7	663.826	56.7252	515.579	75.7613	56.8052	135.322	639.136	186.242	1285.38	108.711	124.925	637.392	108.291	768.927	612.003	181.61	1775.07	55.1863	505.964	121.612	768.136	1468.42	541.452	2412.48	765.952	163.373	1346.1	1021.85	7300.9	302.12	4039.98	167.267	105.236	810.57	198.704	6657.14	64.4204	88.3484	262.915	256.079	105.234	239.328	360.836	1329.86	160.797	403.543	1861.1	100.081
CD34	299.489	283.859	140.327	499.086	479.603	372.152	380.371	1334.76	234.891	435.781	1165.85	224.265	269.07	582.584	815.302	2068.28	557.939	299.316	364.041	283.817	238.467	652.721	953.741	185.895	202.281	283.879	114.12	171.745	436.308	300.264	321.183	203.141	293.226	295.045	497.201	198.698	275.357	356.102	485.916	93.0152	79.471	21.5826	141.118	1949.53	1142.42	267.444	1350.88	613.244	320.728
CD4	132.948	885.97	109.113	663.805	185.059	180.453	349.365	566.653	153.064	911.516	238.865	388.095	1141.15	215.441	971.508	724.041	197.642	980.219	134.533	547.942	273.374	677.551	1311.04	615.051	1675.18	771.867	180.482	933.272	719.198	3349.6	254.406	1978.08	219.93	174.423	1442.63	297.386	3911.83	127.874	277.231	236.222	356.558	187.272	274.761	2574.16	4398.55	1154.85	4413.28	7777.89	484.89
CD40	36.4738	44.7766	37.2872	75.7801	42.2318	35.3734	57.3535	79.5535	42.6731	71.4722	262.09	114.638	129.844	42.7373	81.084	101.974	70.6224	151.147	36.0641	109.957	64.6498	61.8312	106.285	94.995	76.0968	32.7929	26.5317	60.899	68.3633	154.106	68.418	164.403	26.3517	28.6382	170.417	76.2363	246.287	61.0233	69.8599	133.329	45.5657	22.4291	48.547	170.554	125.497	106.404	171.252	239.944	85.3262
CD44	152.674	1812.63	221.796	898.398	181.203	153.798	588.127	2032.08	524.585	3578.93	337.979	458.898	3068.37	1177.74	2308.32	2849.21	812.498	3768.05	71.1017	703.717	191.828	1236.81	2614.81	1212.11	3636.38	856.964	200.685	1848.51	1378.88	9200.63	359.585	4486.38	208.117	144.118	5175.77	257.716	9093.99	2067.75	422.602	156.615	235.505	9.99344	114.051	2285.41	3449.06	699.27	5197.74	10321.2	710.214
CD45	253.902	1054.84	245.375	894.962	217.721	261.982	770.975	2356.39	773.534	4078.89	608.158	754.112	4131.67	635.34	4058.61	2933.24	669.883	4700.1	246.898	1195.65	426.27	2907.55	4965.97	2913.29	7127.96	2320.26	591.901	3733.45	2224.99	11096.9	538.895	4971.9	411.475	309.706	4194.99	514.468	10340.1	639.822	472.392	832.694	1143.05	349.393	741.147	1353.83	3286.17	509.557	1606.51	4313.58	957.792
CD45RO	43.1756	58.2005	51.4948	117.737	58.3234	44.0942	69.0177	124.596	69.1604	149.465	82.041	74.8834	70.2794	47.1022	82.1051	112.859	41.8198	111.74	34.6924	64.1161	26.9608	47.5635	55.7586	72.6179	93.5898	38.796	50.1478	54.2198	65.5433	263.315	34.3661	133.319	24.7836	23.9235	121.589	37.3102	274.555	23.7977	36.1131	104.074	53.352	19.1178	42.1057	150.65	344.121	75.4631	73.4724	177.122	41.7311
CD56	67.4995	145.896	751.914	190.413	96.1511	111.429	271.154	573.092	792.447	555.593	217.832	246.984	432.768	144.661	331.742	279.14	107.582	218.253	119.926	66.5823	80.349	251.742	267.837	2723.1	214.028	89.1965	118.454	125.678	125.86	181.574	100.517	169.828	100.288	89.6948	396.579	92.4988	174.484	96.3351	115.387	492.565	505.01	280.173	556.319	320.415	283.178	194.572	238.368	265.3	118.788
CD66b	8.03553	182.787	49.2884	211.819	37.8165	9.18726	139.431	260.42	35.3276	135.533	56.2643	44.6225	108.953	18.8305	113.055	256.56	36.622	38.2022	5.51192	3.76826	8.38014	103.921	44.5534	78.9782	47.5412	44.5123	27.193	57.1534	46.1383	22.6353	5.33627	14.6882	6.46251	7.58434	97.1546	11.7825	15.1242	24.6037	26.5241	140.124	41.9022	5.08024	42.5179	27.4405	14.924	6.92929	20.1896	28.9535	9.48041
CD68	487.035	3237.47	340.229	1062.49	513.593	297.247	453.675	615.286	350.382	750.81	750.57	646.89	2949.85	568.858	2234.42	1186.6	964.357	2646.37	225.394	2259.21	958.725	892.104	1170.1	885.126	1135.57	851.367	279.383	847.483	977.655	1273.1	604.29	2303.63	683.306	540.228	7150.94	800.246	2901.93	553.555	1340.77	610.977	480.25	312.773	565.434	3468.87	8527.56	3235.93	6986.29	26070.1	3765.59
CD8	293.362	2064.25	293.906	1066.64	274.588	147.353	258.204	684.391	306.662	908.568	230.95	246.185	653.715	258.803	1085.37	904.319	458.683	2017.59	155.844	1470.65	252.756	1053.05	2084.71	923.691	2617.48	642.993	315.413	1629.63	804.581	3510	339.929	2772.82	234.388	179.264	1069.28	347.337	3092.95	162.343	185.685	460.501	472.136	264.267	489.054	549.659	1409.3	245.497	466.043	1703.07	166.39
CD80	43.9324	33.3116	299.414	39.9335	15.3151	15.5377	13.2591	20.074	14.058	10.4646	15.2048	15.2761	22.1425	10.6545	22.4942	27.9088	5.84336	8.75715	9.50463	20.6021	6.02351	12.9415	3.85304	35.1264	14.0963	5.77423	13.4378	16.8537	10.2921	23.2427	5.27399	18.8058	4.22287	4.33895	25.2062	6.18464	23.101	7.34874	8.82246	87.8019	30.0068	3.3955	53.2834	52.0961	38.6365	11.276	16.7259	49.9714	9.83853
CTLA4	130.11	197.311	44.3372	210.252	181.428	116.847	34.5939	31.0366	21.3956	34.1286	23.6132	16.9758	35.0128	15.8847	88.0332	23.373	24.8742	88.3196	87.8269	115.251	28.6229	62.6028	241.752	74.9641	52.7614	32.3476	36.263	45.4812	29.0968	35.2814	21.6719	40.0649	20.2275	22.7425	10.7586	31.3497	40.3377	27.5702	77.7229	159.49	45.4221	26.2133	32.2626	82.0688	33.476	34.2581	65.5587	46.3896	38.6628
EpCAM	7.37413	19.1706	458.777	86.1803	29.7462	7.10077	127.905	121.299	395.914	99.9319	18.9847	30.7691	29.9743	13.7959	21.8449	33.4607	11.6739	31.4016	9.99945	5.92817	14.8707	160.462	55.4792	1053.71	60.5008	10.3928	32.2743	29.2828	19.1323	17.1844	14.4629	19.9046	16.9846	14.8061	120.98	18.9824	22.5049	9.11728	57.8	97.7122	55.656	13.2256	98.8291	157.104	123.039	103.374	138.709	99.4598	40.3008
ER-alpha	22.1328	40.2771	32.582	38.6269	119.438	25.3244	97.4972	66.5545	18.7268	44.608	53.2401	175.456	87.9521	50.2835	11.9859	30.8435	54.365	36.5588	30.3868	18.6825	9.6122	20.9929	35.7963	23.3099	14.7511	4.78973	16.9753	13.8417	9.77135	13.1648	10.8626	17.0426	7.46256	7.86431	16.7268	8.48294	19.088	6.17246	24.8235	29.5465	70.6836	69.4146	26.8958	31.309	25.5419	27.1068	29.1788	46.8	21.6128
FAP-alpha	56.6613	93.0872	28.9625	199.577	74.0715	35.8911	92.6621	114.309	65.4968	85.3215	86.7424	96.5903	120.58	57.9974	134.745	142.412	48.7838	100.511	49.027	59.7855	29.9927	24.8343	73.549	74.5015	23.1624	26.2433	44.5527	35.0054	29.3169	32.0846	22.5517	26.314	20.7264	19.6239	45.8238	28.3724	62.5274	22.7262	30.7946	58.2096	84.5471	14.3507	26.4938	140.697	100.433	74.23	117.753	129.898	51.8079
Fibronectin	660.272	5504.87	3210.57	52609.9	4035.01	880.842	3647.09	19812.2	4975.96	8897.38	2386.05	5882.75	1985.18	903.986	889.55	12356.9	2369.15	4055.31	416.47	736.377	2245.9	14967.3	36014.6	8911.35	6117.13	5473.21	1219.91	2340.13	10569.6	5877.08	2462.19	3456.94	3508.42	2860.21	4460.23	3030.92	5391.09	1568.9	4719.63	6835.77	86616.1	781.916	666.401	30359.3	12599.1	7065.5	21691.3	15415.2	6056.11
FOXP3	41.1425	42.7833	36.0514	38.466	94.0456	43.3264	36.2208	35.8414	31.0614	25.2237	34.9041	47.731	40.4331	29.0444	18.0732	20.7626	56.4744	23.8715	27.6826	31.4213	14.5601	16.299	4.85266	44.2395	6.82823	9.09033	12.8631	10.6477	10.5275	5.87364	12.1162	5.00251	16.2741	18.9777	42.3274	19.4308	16.3116	5.43539	33.334	246.918	121.89	39.7869	49.948	7.15302	17.5063	23.9977	12.631	5.66056	32.0457
GAPDH	19097	17920.9	15490.6	10897.6	37228.4	28026.5	13959.2	7250.75	8378.6	6537.3	12344.8	8053.48	10915.1	16342.6	9048.55	5198.48	10742.9	5036.77	25973	14162.3	15665.5	11323.8	6662.48	6945.47	6131.49	8594.84	17614.3	11539.1	5486.3	6536.13	7695.17	6801.8	8946.49	9177.64	17056.2	9729.24	7299.51	12625.5	22586.7	7935.59	4328.82	4085.03	4268.54	6894.22	8431.52	5024.09	6950.6	7554.46	7881.63
GITR	13.2196	31.5032	28.9595	15.4496	22.2192	31.1141	28.9341	54.5135	42.9484	38.8212	37.9199	33.3355	26.356	18.2681	4.9087	41.504	24.933	22.9944	18.6669	30.5539	10.5339	20.0225	24.762	25.0826	29.6165	14.6889	30.3753	19.2585	24.0141	35.6954	14.7266	13.0291	12.9707	10.2517	71.9956	12.4686	49.6888	11.535	53.2966	276.78	20.2695	12.615	47.9903	179.599	169.058	35.8832	46.7578	40.0868	17.4423
GZMB	323.028	506.507	433.663	777.828	684.578	282.849	374.369	409.5	337.289	387.528	355.739	422.582	452.163	287.914	211.185	268.848	154.34	229.062	271.005	384.14	154.449	407.992	486.6	512.618	440.035	201.145	188.618	205.394	175.332	213.194	141.568	168.577	132.923	125.513	983.282	159.639	271.998	281.736	1350.99	323.148	154.613	133.092	254.937	1535.11	602.981	386.416	450.116	422.935	188.233
Her2	69.3284	80.1037	172.124	144.041	103.578	63.5967	134.841	181.065	238.276	123.692	82.352	306.618	233.443	74.0005	100.333	152.147	46.3177	72.1759	65.7113	58.0563	30.7896	55.4628	130.038	155.244	41.8235	45.2393	99.0873	59.7596	46.5644	24.6248	43.2588	31.1207	33.1939	31.711	91.1457	42.045	44.5838	62.2367	51.0434	175.869	78.1355	22.4441	106.728	170.92	87.148	60.1167	99.5568	69.5075	51.9331
Histone H3	11289.4	10545.8	15708.5	14988.3	4522.09	11767.8	14286.8	45122.5	32621.3	55956.2	15563	18259.3	24494.7	16397	32591.9	52311.9	16665	58202.8	11928.3	14172.9	20388.5	42307.8	54703.7	65126.2	70735.7	40946.8	36702.9	32660.6	40427.8	55193.1	31271.4	43925.6	25647	30126.5	22450.3	27825.2	46382.1	37880.2	13721.4	66758	50293.2	40846.1	53135.7	71635.7	59251	78507.1	66134.1	58269.1	47323.1
HLA-DR	148.602	600.945	132.101	493.32	140.207	236.795	391.847	1001.93	553.942	1438.07	1404.74	282.576	672.223	528.911	1523.43	968.363	471.754	743.714	197.794	619.608	850.851	683.373	1067.85	669.079	1478.32	480.502	329.239	1425	1740.36	3554.18	683.945	4659.88	690.422	526.016	2536.64	531.793	4874.05	599.679	454.066	438.057	581.559	286.362	480.555	1799.32	3810.43	627.568	2430.98	5102.91	527.634
ICOS	12.1004	58.109	12.3703	54.9949	33.2188	30.4208	56.9697	98.5337	44.6637	61.7447	47.9784	59.5755	52.3809	45.8246	125.917	160.761	37.9228	147.391	19.4124	78.0242	23.5421	83.1047	136.084	75.1886	167.694	128.233	43.2284	127.604	66.9237	217.889	28.938	124.563	18.0763	15.573	107.908	27.3325	241.398	21.1759	48.3446	30.6594	67.246	12.3653	39.8032	271.004	171.956	146.644	225.98	174.745	55.5536
IDO1	76.3075	62.5513	18.9752	73.111	58.235	19.2706	37.5657	44.088	23.1564	70.6734	57.2466	20.6894	21.2208	69.1977	163.031	79.0029	79.1304	106.426	16.4389	236.467	21.9939	80.5511	73.1659	200.106	269.736	182.974	65.1158	380.507	38.6219	122.331	27.8545	191.295	35.7069	20.9264	143.593	34.6132	235.275	17.7331	52.6047	30.6594	25.9918	7.72058	92.308	24.1006	13.1075	24.3435	22.4609	25.4294	17.3941
Ki-67	455.618	143.661	103.763	92.2602	70.7661	456.242	122.569	379.062	144.948	569.256	122.792	115.264	144.569	297.097	519.847	762.215	912.263	2324.73	408.05	553.723	385.815	349.511	235.009	671.52	528.107	1122.27	1110.68	778.875	931.555	548.028	716.271	1029.34	444.475	362.215	160.624	402.107	1181.65	1465.74	93.4864	412.858	364.498	256.456	793.396	2255.86	1289.06	3042.42	1004.27	728.972	2781.14
LAG3	9.51838	23.6202	15.9229	18.877	28.5059	25.9902	108.542	67.2696	63.5979	38.3242	24.3324	78.2496	90.1979	34.4289	38.7668	57.8962	31.3649	52.7299	27.6419	13.3909	22.0475	58.1979	38.2503	35.7652	22.357	14.3306	33.431	25.6506	25.2331	24.2567	18.6805	22.0364	19.685	16.023	141.155	22.3289	32.145	22.9456	188.371	122.89	29.3989	12.8316	89.4924	88.7133	65.3687	40.2615	45.4797	66.4292	24.0937
MART1	19.093	43.4316	51.2368	91.1141	35.5675	26.4788	112.284	119.295	105.735	81.6228	72.6093	76.5972	71.7749	51.3038	50.1291	135.909	35.5834	78.7981	27.8006	38.6126	21.2493	22.2318	54.9885	27.8503	23.8573	21.46	33.0397	23.5771	18.5116	17.8832	19.4509	14.7693	18.5101	14.163	69.9472	24.0069	24.079	11.534	28.1197	127.221	54.3479	27.6745	77.205	89.0293	145.261	59.0145	90.0683	108.616	49.2242
Ms IgG1	25.9533	31.4864	47.7577	66.0546	24.4281	29.1052	51.1793	74.2557	39.0015	50.491	41.921	48.3182	48.5616	32.8638	40.6998	86.2806	53.5737	94.3246	27.5154	32.8611	60.7316	45.3023	83.4551	92.2209	82.7352	41.9259	125.906	91.7625	85.3896	126.905	70.5925	72.865	74.0925	76.1702	33.0881	77.5238	110.041	73.8922	50.3784	270.443	231.063	87.1553	182.356	94.5667	67.085	72.085	84.7041	110.627	58.7857
Ms IgG2a	16.6502	40.4	40.8517	54.4848	15.6718	14.4318	43.9661	59.8721	16.6483	45.4403	30.868	30.8213	69.9263	27.0378	26.6389	60.3897	27.7458	35.8238	11.2559	49.1912	12.9884	24.6931	36.759	67.023	38.2757	34.4297	24.8555	20.7623	19.632	19.2118	15.8521	15.1038	16.647	14.8552	32.0631	18.9178	26.7844	14.1315	16.8337	118.822	55.8362	25.8476	90.1355	38.6902	42.0847	17.4465	42.7001	39.1225	39.4868
NY-ESO-1	27.2046	70.1345	50.0603	51.9294	40.5426	48.3679	78.3536	182.955	102.293	94.6058	81.4218	81.5897	79.8943	66.7879	109.12	134.93	55.5682	57.5744	45.0592	40.1864	16.187	36.8511	78.1721	87.5196	50.367	32.3704	40.032	29.7335	34.5856	37.8943	18.9005	26.0119	12.5366	15.9188	26.9154	26.3572	56.8751	35.0668	29.3927	74.6357	31.8839	44.3773	67.94	132.575	91.5157	128.025	117.052	96.8433	86.9438
OX40L	87.2739	127.449	39.6534	99.8969	96.343	59.7066	78.2071	90.5356	144.886	48.1184	35.1294	85.5824	111.071	28.7191	89.166	45.8906	22.7318	47.6938	58.0209	134.908	51.6914	24.2052	45.4011	49.2739	32.8548	64.3938	141.883	89.1037	47.8738	81.921	27.038	97.6795	30.193	35.2916	99.0029	52.1812	131.369	22.7426	76.9279	199.399	54.5164	6.94007	24.2014	217.967	290.975	172.986	229.38	240.439	204.732
PanCk	2687.12	439.933	8949	744.884	2499.64	3384.59	2527.38	906.371	4990.52	724.74	1383.78	3753.85	1104.2	230.372	412.679	325.224	325.771	148.991	3114.72	659.853	2661.47	1307.62	468.302	15559.8	284.62	431.758	1404.15	359.833	2013.85	215.205	2284.71	385.928	2504.56	2323.13	1931.66	2812.52	766.637	4036.55	3289.22	449.914	249.861	206.343	230.373	389.955	341.985	1018.12	486.318	429.457	335.337
PD-1	51.0071	43.6344	104.289	92.7284	55.3956	43.9892	62.564	113.664	72.967	108.632	83.0189	55.2621	79.7852	46.6829	132.675	110.229	58.6278	172.259	31.3937	66.2393	32.4691	42.4275	77.1442	86.3687	73.7	39.5506	54.4602	60.1556	47.3659	107.777	44.9326	68.6025	39.5752	41.0541	26.5615	39.815	82.2466	40.9439	36.4436	53.9299	119.8	84.4663	106.365	40.5645	42.1179	49.4874	79.2269	73.9293	56.8428
PD-L1	15.7604	34.1437	6.9051	12.2793	15.8938	5.50473	9.98215	30.2255	10.5836	33.4829	26.1645	10.8617	37.8864	12.3184	84.674	38.9096	10.561	72.44	7.15558	22.1725	8.75902	25.1573	38.5199	29.264	61.6546	30.6672	22.085	42.847	18.8281	55.1504	14.5185	51.8916	8.01602	7.84417	115.497	11.4831	49.1331	14.4195	25.5782	132.77	17.0156	17.329	30.2148	29.0834	23.7263	20.4587	12.839	36.4408	15.2625
PD-L2	22.3857	13.5791	5.49239	19.5342	26.6889	34.4714	25.4138	23.4441	13.0379	16.1755	16.116	26.2362	31.1148	25.174	17.385	17.8948	50.4664	52.9419	47.013	13.8571	14.5657	25.0098	48.3994	135.765	14.6684	6.27682	11.8339	11.6114	10.805	9.31672	11.0507	17.8536	10.3679	11.5392	81.1856	15.578	20.4263	11.1362	37.509	30.0783	5.1397	15.7031	36.5065	22.2355	24.1863	39.3043	28.3573	44.9678	20.3244
PR	20.8733	35.611	40.0102	64.0349	42.9769	21.7332	59.9041	58.3407	35.5174	35.7701	52.2956	56.0003	51.4553	31.6688	66.8604	68.8214	26.009	49.3844	19.0694	25.6948	17.177	39.4074	118.793	80.2206	43.6459	42.0336	45.0552	40.2513	24.0388	23.1982	17.7741	22.5801	14.9323	16.7515	57.5651	22.3078	29.4506	14.9249	41.1029	129.069	39.6988	14.9741	101.824	103.087	43.6067	39.6672	62.9252	76.5426	59.8526
PTEN	34.4803	33.8342	18.6614	88.4945	28.6359	53.8977	148.713	281.113	158.487	251.077	169.531	161.915	155.945	106.037	91.0338	148.205	76.2282	76.3222	59.0714	49.9354	35.6958	69.4326	160.087	105.185	75.4927	21.0731	37.4728	28.3487	35.7405	43.3832	41.2076	30.934	28.5955	26.0783	66.0442	30.7641	57.8061	44.1919	41.213	136.682	88.7524	92.7658	141.009	247.442	235.507	53.5577	98.3111	124.015	42.287
Rb IgG	36.5704	65.0207	46.4101	116.919	65.2817	51.5024	94.9315	116.813	74.5566	88.4518	66.2387	91.1436	82.7365	55.497	63.377	126.771	81.6817	179.997	48.0449	46.1267	61.2849	72.327	78.7324	101.224	86.9239	66.9365	87.2882	74.0111	82.295	89.2659	70.5151	109.62	60.5987	65.9809	79.2398	74.0498	99.5235	68.7311	56.8565	302.927	252.346	140.578	206.813	122.989	57.3342	73.5233	105.141	101.962	80.789
S100B	74.2446	43.1858	68.6222	83.2026	73.3915	69.579	86.2564	385.904	111.885	186.488	51.1105	66.3691	73.8343	42.6617	70.0538	180.271	49.1295	75.3269	58.3784	220.349	29.9515	320.762	264.061	188.81	459.719	662.454	210.444	812.026	156.661	333.106	33.0375	77.6747	35.3626	43.4419	90.3247	57.7495	85.1827	29.5043	46.4737	85.8708	39.1291	18.2645	130.279	141.572	112.195	77.9201	101.187	134.44	75.2225
S6	10699.1	12205.1	9479.35	14122.1	13701.5	6993.87	11566.1	7050.27	8439.37	6305.73	12006.2	15686.1	8627.46	8607.89	7821.56	8482.13	12884.1	7868.39	7445.28	11491.8	7221.92	4814.68	6328.92	5099.47	5318.35	6554.28	3567.93	6120.48	10399.7	6394.06	9585.53	7720.4	10052.9	8342.62	6023.9	8520.49	6812.99	4823.06	7442.73	4354.11	10595.1	13824.1	10169.9	4670.54	4617.21	5848.11	5018.05	5240.11	6184.33
SMA	1310.09	13052.6	4252.09	64702.1	2720.58	1480.98	4415.44	27004.1	6836.98	14198.6	4112.27	3299.57	2746.21	717.212	1476.8	6394.46	1309.48	3764.62	1410.64	2731.41	782.667	6762.65	31381.7	4361.83	5339.3	5571.61	1495.95	4932.27	5522.66	8732.22	3600.63	7708.84	2437.22	1509.83	2415.18	1042.91	5893.01	708.241	1151.33	1809.46	14294	370.815	594.047	44980.5	23848.3	1524.26	34683.5	33527.9	1170.25
STING	345.956	3214.62	308.659	1432.25	638.917	332.048	864.742	1601.11	692.249	1368.42	671.469	696.507	1052.9	1031.81	1261.51	1096.04	1399.93	837.302	325.02	756.61	1595.8	2194.46	3222.89	927.449	2134.07	737.134	510.93	2130.46	953.388	1226.92	2239.09	987.028	1495.65	1725.92	3008.16	1846.09	1660.49	583.212	768.892	102.897	189.016	35.0673	93.6662	1238.16	990.722	746.714	618.973	651.425	742.759
Tim-3	78.0604	236.757	136.802	337.881	120.511	124.074	92.1658	266.305	71.8522	173.295	67.4997	61.7682	202.477	33.2962	91.9765	144.547	72.2178	209.798	96.1871	144.683	114.867	161.976	397.011	194.26	157.176	112.187	84.5197	186.717	217.559	211.281	138.377	257.922	88.2896	114.281	359.5	173.977	252.198	179.495	200.299	30.6594	106.461	9.51067	49.7483	270.47	294.201	168.309	357.097	766.969	166.489
VISTA	31.7129	96.1849	40.5252	72.0657	72.5502	43.2756	262.281	384.883	199.688	401.894	199.979	243.779	468.08	198.587	668.626	528.576	152.821	427.058	48.7533	52.0512	79.3324	502.627	539.859	552.606	567.733	207.583	135.076	400.371	189.105	352.035	100.506	405.845	88.5221	65.7371	693.948	73.1592	381.896	151.943	356.528	101.347	51.9536	19.5965	71.7537	425.979	463.353	146.684	324.816	429.037	149.609
[truncated: 202 more columns]
