# Supplementary material for: The phosphatidylserine targeting antibody bavituximab plus pembrolizumab in unresectable hepatocellular carcinoma: a phase 2 trial
Source: Nat Commun. 2024 Mar 11;15:2178. doi: 10.1038/s41467-024-46542-y (PMC10928173; doi:10.1038/s41467-024-46542-y)
Supplement: Supplementary file 6 — Source Data [file 41467_2024_46542_MOESM6_ESM.xlsx]

## Sheet: Figure 1a
Figure 1a
	Change in tumor size
	96.2
	75.5
	21.7
	20
	11
	10.1
	6.7
	5.9
	4.9
	3.3
	3.1
	2.3
	2
	-6.1
	-7.1
	-7.6
	-8
	-13.6
	-18.5
	-34.7
	-40
	-41.4
	-50.6
	-57.9
	-72.6
	-92.1
	-100
	-100

## Sheet: Figure 1b
Figure 1b
	PFS	status
	2	1
	8.4	1
	43.3	0
	2.6	1
	6.3	1
	8.2	1
	2.1	1
	8.3	1
	2.1	1
	4.1	1
	13.3	0
	12.9	0
	18.4	1
	4.3	0
	18.8	1
	6.3	1
	2.1	1
	8.4	1
	2.1	1
	2.1	1
	2.7	1
	6.5	1
	2.5	1
	16.1	1
	8.7	1
	12.6	0
	2.2	1
	2.1	1

## Sheet: Figure 2a
Figure 2a
Patient id	gene	type	class
1	CCNE1	AMP	CNA
1	TERT	Promoter	Promoter
1	TP53	Y220H	MISSENSE
1	MCL1	AMP	CNA
1	NRK1	AMP	CNA
2	TP53	C275Y	MISSENSE
3	none detected
4	TP53	E258G	MISSENSE
4	EGFR	AMP	CNA
5	APC	Splice	Splice
5	CTNNB1	D32H	MISSENSE
5	TP53	R249I	MISSENSE
5	TERT	Promoter	Promoter
6	CDK12	L111P	MISSENSE
6	TP53	E1171FS	INFRAME
6	TERT	Promoter	Promoter
7	none detected
8	TP53	Y126N	MISSENSE
8	MET	AMP	CNA
8	TERT	Promoter	Promoter
9	CTNNB1	S33P	MISSENSE
9	ARID1A	N209FS	INFRAME
9	ARID1A	Y1734*	TRUNC
9	NRAS	Q61R	MISSENSE
9	NRAS	Q61K	MISSENSE
9	TERT	Promoter	Promoter
10	IRS2	AMP	CNA
10	NOTCH3	AMP	CNA
10	TP53	R249S	MISSENSE
11	PIK3CA	T1025A	MISSENSE
11	CTNNB1	S45C	MISSENSE
11	ARID1A	Q386*	TRUNC
11	NFE2L2	L30R	MISSENSE
11	TERT	Promoter	Promoter
12	ARID1A	S730FS	INFRAME
12	TP53	R337L	MISSENSE
12	TP53	E171G	MISSENSE
12	CCNE1	AMP	CNA
12	TERT	Promoter	Promoter
13	NF1	R440*	TRUNC
13	TP53	P152L	MISSENSE
13	ARID1A	Y1428*	TRUNC
13	CTNNB1	S25P	MISSENSE
14	CTNNB1	G34R	MISSENSE
14	CTNNB1	T41A	MISSENSE
14	KRAS	G12D	MISSENSE
14	TERT	Promoter	Promoter
15	none detected
16	CTNNB1	G34R	MISSENSE
16	TP53	Splice	Splice
16	TERT	Promoter	Promoter
17	TP53	A79FS	INFRAME
17	KIT	R634W	MISSENSE
17	TERT	Promoter	Promoter
18	EGFR	G719D	MISSENSE
18	TP53	R175L	MISSENSE
18	AKT1	E17K	MISSENSE
18	KEAP1	R413C	MISSENSE
18	CTNNB1	D32V	MISSENSE
18	TERT	Promoter	Promoter
19	PTPN11	A72T	MISSENSE

## Sheet: Figure 2b
Figure 2b
	TERT	SD/PD	PR/CR
	Wildtype	75	25
	Mutant	63.6364	36.3636
	TP53	SD/PD	PR/CR
	Wildtype	85.7143	14.2857
	Mutant	58.3333	41.6667
	CTNNB1	SD/PD	PR/CR
	Wildtype	58.3333	41.6667
	Mutant	85.7143	14.2857

## Sheet: Figure 3
Figure 3
	Tumor	P value	T statistic
	S100B	0.05	2.25
	IDO1	0.24	1.44
	Ki-67	0.41	0.91
	CD40	0.64	0.82
	NY-ESO-1	0.75	0.81
	4-1BB	0.54	0.74
	PD-L1	0.96	0.12
	PR	0.88	0
	SMA	0.68	-0.37
	PD-L2	0.67	-0.38
	ER-alpha	0.6	-0.46
	Bcl-2	0.57	-0.53
	Beta-2-microglobulin	0.55	-0.58
	STING	0.52	-0.64
	PTEN	0.34	-0.9
	MART1	0.27	-0.99
	Fibronectin	0.26	-1.03
	Her2	0.24	-1.08
	PanCk	0.08	-1.21
	EpCAM	0.05	-1.61
	Immune cell	P value	T statistic
	IDO1	0.06	1.64
	VISTA	0.96	1.4
	PTEN	0.15	1.34
	CD3	0.14	1.32
	CD56	0.14	1.29
	HLA-DR	0.16	1.18
	ARG1	0.22	1.03
	PanCk	0.21	1.02
	ICOS	0.29	0.92
	CD40	0.34	0.84
	CD25	0.37	0.83
	Bcl-2	0.4	0.77
	GZMB	0.42	0.75
	CD127	0.41	0.75
	Beta-2-microglobulin	0.49	0.64
	CD4	0.49	0.6
	LAG3	0.72	0.3
	4-1BB	0.76	0.25
	CD11c	0.77	0.23
	CD45RO	0.84	0.14
	PD-1	0.92	0.09
	CD34	0.91	0.07
	OX40L	0.91	0.04
	PD-L1	0.93	0.03
	CD45	0.93	0.02
	CD44	1	-0.06
	CD8	0.98	-0.1
	FAP-alpha	0.98	-0.12
	CD27	0.94	-0.16
	Fibronectin	0.85	-0.31
	Tim-3	0.77	-0.32
	CTLA4	0.79	-0.36
	FOXP3	0.94	-0.41
	Ki-67	0.6	-0.65
	PD-L2	0.57	-0.72
	CD80	0.61	-0.76
	CD66b	0.44	-1
	CD14	0.24	-1.57
	GITR	0.23	-1.78
	CD163	0.18	-1.86
	STING	0.76	-1.93
	B7-H3	0.12	-1.94
	CD68	0.11	-2.03
	CD20	0.02	-2.76
	Stroma	P value	T statistic
	PD-L1	0	2.49
	PD-L2	0.02	2.18
	Bcl-2	0.01	1.94
	Her2	0	1.93
	IDO1	0.02	1.74
	PTEN	0.14	1.44
	Ki-67	0.11	1.43
	Beta-2-microglobulin	0.17	1.16
	Fibronectin	0.16	-1.82
	STING	0.14	-1.93
	SMA	0	-5.15

## Sheet: Figure 4a
Figure 4a
		SD/PD	PR/CR
	Immune-low	90.9	9.1
	Immune-high	37.5	62.5

## Sheet: Figure 4b
Figure 4b
	PFS	Status
	43.3	0	Immune-low
	2.6	1	Immune-low
	2.1	1	Immune-low
	8.3	1	Immune-low
	2.1	1	Immune-low
	4.1	1	Immune-low
	18.4	1	Immune-low
	8.4	1	Immune-low
	2.1	1	Immune-low
	2.2	1	Immune-low
	2.1	1	Immune-low
	6.3	1	Immune-high
	12.9	0	Immune-high
	18.8	1	Immune-high
	2.1	1	Immune-high
	2.7	1	Immune-high
	2.5	1	Immune-high
	16.1	1	Immune-high
	8.7	1	Immune-high

## Sheet: Supplementary Figure 2
Supplementary Figure 2
		Odds ratio	Lower CI	Upper CI
	MVI (No vs Yes)	0.71	0.13	3.99
	EHD (No vs Yes)	0.72	0.15	3.54
	Prior LRT (No vs Yes)	0.69	0.13	3.61
	AFP (<400 vs ≥400)	0.82	0.18	3.74
	Sex (Male vs Female)	1.5	0.13	16.82
	Race (Black vs White)	0.72	0.15	3.54
	Age (<65 vs ≥65)	1.13	0.23	5.54
